# Supplementary material for: Internal Consistency and Floor/Ceiling Effects of the Gross Motor Function Measure for Use with Children Affected by Cancer: A Cross-Sectional Study
Source: Curr Oncol. 2024 Sep 6;31(9):5291–306. doi: 10.3390/curroncol31090390 (PMC11430713; doi:10.3390/curroncol31090390)
Supplement: Supplementary file 1 [file curroncol-31-00390-s001.zip]

Archive with 1 entries (1 files):
- curroncol-3105792-supplementary.pdf
